# Supplementary material for: Intraocular Micro-LED Epiretinal Projection for Anterior Segment Blindness: Design and Large-Animal Feasibility Study
Source: Bioengineering (Basel). 2026 Mar 29;13(4):397. doi: 10.3390/bioengineering13040397 (PMC13113396; doi:10.3390/bioengineering13040397)
Supplement: Supplementary file 1 [file bioengineering-13-00397-s001.zip]

Archive with 1 entries (1 files):
- bioengineering-4199257-supplementary.pdf
